# Supplementary material for: miRLAB: An R Based Dry Lab for Exploring miRNA-mRNA Regulatory Relationships
Source: PLoS One. 2015 Dec 30;10(12):e0145386. doi: 10.1371/journal.pone.0145386 (PMC4696828; doi:10.1371/journal.pone.0145386)
Supplement: S1 File — (XLSX) [file pone.0145386.s001.xlsx]

## Sheet: GO
GOBPID	Pvalue	OddsRatio	ExpCount	Count	Size	Term	Symbols	adjustPvalue
GO:0048468	7.51487e-05	3.35777	6.77983	18	1644	cell development	DLG3;EFNA1;ETV5;MSN;PIP4K2A;TCF4;ZEB1;MAP7;QKI;ARHGEF10;ZEB2;ACTR3;DZIP1;CLIC4;HOOK1;HEG1;PARD6B;FRMD6	0.00925155
GO:0045216	0.000111099	8.85455	0.762937	6	185	cell-cell junction organization	PRKCA;DLC1;RAB8B;HEG1;PARD6B;OCLN	0.00925155
GO:0007163	0.000150588	11.0422	0.50725	5	123	establishment or maintenance of cell polarity	DLG3;MAP7;ACTR3;CLIC4;PARD6B	0.00925155
GO:0060429	0.000176913	4.26317	3.01876	11	732	epithelium development	CUX1;DLG3;NR3C1;MSN;MAP7;ZEB2;DLC1;CLIC4;EHF;HEG1;FRMD6	0.00925155
GO:0034330	0.000264478	7.49543	0.894905	6	217	cell junction organization	PRKCA;DLC1;RAB8B;HEG1;PARD6B;OCLN	0.00925155
GO:0045666	0.0002694	14.272	0.313423	4	76	positive regulation of neuron differentiation	ETV5;TCF4;ZEB1;ACTR3	0.00925155
GO:0002064	0.000284674	9.56914	0.581482	5	141	epithelial cell development	MSN;MAP7;CLIC4;HEG1;FRMD6	0.00925155
GO:0001885	0.000333641	25.3254	0.136092	3	33	endothelial cell development	MSN;CLIC4;HEG1	0.00925155
GO:0007281	0.000334393	9.2267	0.602102	5	146	germ cell development	ETV5;MAP7;QKI;DZIP1;HOOK1	0.00925155
GO:0051270	0.000445202	4.45276	2.30531	9	559	regulation of cellular component movement	DSC2;EFNA1;ETS1;MSN;MYLK;PRKCA;DLC1;CLIC4;PARD6B	0.0100145
GO:0009888	0.000466604	3.11354	5.80245	15	1407	tissue development	CUX1;DLG3;EFNA1;NR3C1;MSN;MYLK;PRKCA;ZEB1;MAP7;ZEB2;DLC1;CLIC4;EHF;HEG1;FRMD6	0.0100145
GO:0048869	0.000513097	2.51254	13.1885	25	3198	cellular developmental process	CUX1;DLG3;EFNA1;ETS1;ETV5;FHL1;MSN;PIP4K2A;PRKCA;TCF4;ZEB1;MAP7;QKI;ARHGEF10;ZEB2;ACTR3;DLC1;DZIP1;CLIC4;EHF;OSTM1;HOOK1;HEG1;PARD6B;FRMD6	0.0100145
GO:0030154	0.000527968	2.5352	12.4132	24	3010	cell differentiation	CUX1;DLG3;EFNA1;ETS1;ETV5;FHL1;MSN;PIP4K2A;PRKCA;TCF4;ZEB1;MAP7;QKI;ARHGEF10;ZEB2;ACTR3;DZIP1;CLIC4;EHF;OSTM1;HOOK1;HEG1;PARD6B;FRMD6	0.0100145
GO:0001886	0.000591303	71.2619	0.0371159	2	9	endothelial cell morphogenesis	CLIC4;HEG1	0.0100145
GO:0048514	0.000642646	5.31709	1.47226	7	357	blood vessel morphogenesis	EFNA1;ETS1;MYLK;PRKCA;QKI;CLIC4;HEG1	0.0100145
GO:0030334	0.000660392	4.65288	1.93827	8	470	regulation of cell migration	EFNA1;ETS1;MSN;MYLK;PRKCA;DLC1;CLIC4;PARD6B	0.0100145
GO:0003382	0.000683723	19.4694	0.173207	3	42	epithelial cell morphogenesis	CLIC4;HEG1;FRMD6	0.0100145
GO:0007010	0.000726527	3.57008	3.56312	11	864	cytoskeleton organization	WIPF1;MAP7;ARHGEF10;ACTR3;DLC1;BICD2;CLIC4;EPB41L4B;MAP7D1;PAK6;MAP7D3	0.0100503
GO:0008356	0.000898589	55.4185	0.0453638	2	11	asymmetric cell division	ETV5;ACTR3	0.0112961
GO:2000145	0.000937345	4.39709	2.0455	8	496	regulation of cell motility	EFNA1;ETS1;MSN;MYLK;PRKCA;DLC1;CLIC4;PARD6B	0.0112961
GO:0009653	0.000952686	2.60256	9.03978	19	2192	anatomical structure morphogenesis	DLG3;EFNA1;ETS1;ETV5;FHL1;NR3C1;MYLK;PRKCA;ZEB1;MAP7;QKI;ZEB2;ACTR3;DLC1;DZIP1;CLIC4;HEG1;PARD6B;FRMD6	0.0112961
GO:0030855	0.00117884	4.2354	2.11973	8	514	epithelial cell differentiation	CUX1;MSN;ZEB1;MAP7;CLIC4;EHF;HEG1;FRMD6	0.0133424
GO:0022412	0.00123983	6.82456	0.804177	5	195	cellular process involved in reproduction in multicellular organism	ETV5;MAP7;QKI;DZIP1;HOOK1	0.0134225
GO:0040012	0.00165134	4.00555	2.2352	8	542	regulation of locomotion	EFNA1;ETS1;MSN;MYLK;PRKCA;DLC1;CLIC4;PARD6B	0.0171326
GO:0001568	0.00174421	4.44234	1.74857	7	424	blood vessel development	EFNA1;ETS1;MYLK;PRKCA;QKI;CLIC4;HEG1	0.0173724
GO:0048856	0.00218925	2.17425	17.0774	28	4141	anatomical structure development	CUX1;DLG3;EFNA1;ETS1;ETV5;FHL1;NR3C1;MSN;MYLK;PIP4K2A;PRKCA;TCF4;ZEB1;MAP7;QKI;ARHGEF10;ZEB2;ACTR3;DLC1;DZIP1;CLIC4;EHF;OSTM1;HOOK1;HEG1;SYVN1;PARD6B;FRMD6	0.0209594
GO:0045446	0.00232668	12.4293	0.263935	3	64	endothelial cell differentiation	MSN;CLIC4;HEG1	0.0209594
GO:0003158	0.00243215	12.228	0.268059	3	65	endothelium development	MSN;CLIC4;HEG1	0.0209594
GO:0035295	0.00244106	4.17414	1.85579	7	450	tube development	CUX1;NR3C1;ZEB1;ZEB2;DLC1;CLIC4;HEG1	0.0209594
GO:0046854	0.00273508	29.3235	0.0783557	2	19	phosphatidylinositol phosphorylation	PIP4K2A;IP6K1	0.0226179
GO:0010604	0.0028244	2.42921	8.37994	17	2032	positive regulation of macromolecule metabolic process	EFNA1;ETS1;ETV5;MSN;NFIA;PRKCA;TCF4;ZEB1;QKI;ZEB2;TOB1;DLC1;COPS8;MCF2L;EHF;WIBG;SYVN1	0.0226179
GO:0044763	0.00305003	2.69319	44.3576	54	10756	single-organism cellular process	CUX1;DLG3;DSC2;EFNA1;ETS1;ETV5;FHL1;NR3C1;MSN;MYLK;PIP4K2A;PRKCA;ST3GAL2;SLC20A1;TCF4;ZEB1;WIPF1;MAP7;QKI;MAP4K4;ARHGEF10;IP6K1;ZEB2;SLC23A2;ACTR3;TOB1;DLC1;COPS8;RASSF8;AAK1;DZIP1;MCF2L;BICD2;CLIC4;EHF;OSTM1;HOOK1;TMBIM4;RAB8B;EPB41L4B;RNF43;MAP7D1;PAK6;HEG1;CGN;MCCC2;MAP7D3;RAB11FIP4;SYVN1;PARD6B;SYDE1;MCFD2;FRMD6;OCLN	0.0226179
GO:0006928	0.00306447	2.60603	6.27258	14	1521	cellular component movement	DLG3;EFNA1;ETS1;MSN;MYLK;PRKCA;WIPF1;ZEB2;ACTR3;DLC1;BICD2;CLIC4;PARD6B;FRMD6	0.0226179
GO:0009893	0.00313132	2.35361	9.21711	18	2235	positive regulation of metabolic process	EFNA1;ETS1;ETV5;MSN;NFIA;PRKCA;TCF4;ZEB1;QKI;ARHGEF10;ZEB2;TOB1;DLC1;COPS8;MCF2L;EHF;WIBG;SYVN1	0.0226179
GO:0035088	0.00366549	24.92	0.0907277	2	22	establishment or maintenance of apical/basal cell polarity	DLG3;CLIC4	0.0226179
GO:0061245	0.00366549	24.92	0.0907277	2	22	establishment or maintenance of bipolar cell polarity	DLG3;CLIC4	0.0226179
GO:0046834	0.00400396	23.7317	0.0948517	2	23	lipid phosphorylation	PIP4K2A;IP6K1	0.0226179
GO:0048729	0.00404533	3.79357	2.03312	7	493	tissue morphogenesis	DLG3;ETV5;NR3C1;MYLK;ZEB2;DLC1;CLIC4	0.0226179
GO:0007043	0.0040783	10.0997	0.321671	3	78	cell-cell junction assembly	PRKCA;HEG1;PARD6B	0.0226179
GO:0003017	0.00412399	Inf	0.00412399	1	1	lymph circulation	HEG1	0.0226179
GO:0031038	0.00412399	Inf	0.00412399	1	1	myosin II filament organization	ACTR3	0.0226179
GO:0033126	0.00412399	Inf	0.00412399	1	1	positive regulation of GTP catabolic process	ARHGEF10	0.0226179
GO:0043519	0.00412399	Inf	0.00412399	1	1	regulation of myosin II filament organization	ACTR3	0.0226179
GO:0060212	0.00412399	Inf	0.00412399	1	1	negative regulation of nuclear-transcribed mRNA poly(A) tail shortening	TOB1	0.0226179
GO:2000707	0.00412399	Inf	0.00412399	1	1	positive regulation of dense core granule biogenesis	PRKCA	0.0226179
GO:0032970	0.0041784	5.10332	1.06399	5	258	regulation of actin filament-based process	DSC2;ARHGEF10;ACTR3;DLC1;FRMD6	0.0226179
GO:0048518	0.00512253	2.03763	16.265	26	3944	positive regulation of biological process	EFNA1;ETS1;ETV5;FHL1;NR3C1;MSN;MYLK;NFIA;PRKCA;SLC20A1;TCF4;ZEB1;WIPF1;QKI;ARHGEF10;ZEB2;ACTR3;TOB1;DLC1;COPS8;AAK1;MCF2L;EHF;RAB8B;WIBG;SYVN1	0.0269127
GO:0010594	0.00518799	9.23315	0.350539	3	85	regulation of endothelial cell migration	EFNA1;ETS1;PRKCA	0.0269127
GO:0002009	0.00530157	4.07031	1.60835	6	390	morphogenesis of an epithelium	DLG3;ETV5;NR3C1;ZEB2;DLC1;CLIC4	0.0269406
GO:1902531	0.00578726	2.57384	5.31582	12	1289	regulation of intracellular signal transduction	EFNA1;PRKCA;SLC20A1;MAP4K4;ARHGEF10;ZEB2;DLC1;COPS8;MCF2L;TMBIM4;SYVN1;SYDE1	0.0288206
GO:0001944	0.00749344	3.3627	2.28056	7	553	vasculature development	EFNA1;ETS1;MYLK;PRKCA;QKI;CLIC4;HEG1	0.0326059
GO:0034329	0.00793569	5.4527	0.787681	4	191	cell junction assembly	PRKCA;DLC1;HEG1;PARD6B	0.0326059
GO:0016043	0.00808475	1.92181	19.4941	29	4727	cellular component organization	DLG3;EFNA1;ETS1;ETV5;FHL1;NR3C1;MYLK;PRKCA;TCF4;WIPF1;AP1S2;MAP7;ARHGEF10;ACTR3;DLC1;AAK1;DZIP1;BICD2;CLIC4;HOOK1;RAB8B;EPB41L4B;MAP7D1;PAK6;HEG1;MAP7D3;PARD6B;FRMD6;OCLN	0.0326059
GO:0015882	0.00823124	245.426	0.00824797	1	2	L-ascorbic acid transport	SLC23A2	0.0326059
GO:0015993	0.00823124	245.426	0.00824797	1	2	molecular hydrogen transport	SLC23A2	0.0326059
GO:0031441	0.00823124	245.426	0.00824797	1	2	negative regulation of mRNA 3'-end processing	TOB1	0.0326059
GO:0035408	0.00823124	245.426	0.00824797	1	2	histone H3-T6 phosphorylation	PRKCA	0.0326059
GO:0038018	0.00823124	245.426	0.00824797	1	2	Wnt receptor catabolic process	RNF43	0.0326059
GO:0060414	0.00823124	245.426	0.00824797	1	2	aorta smooth muscle tissue morphogenesis	MYLK	0.0326059
GO:0061110	0.00823124	245.426	0.00824797	1	2	dense core granule biogenesis	PRKCA	0.0326059
GO:0070904	0.00823124	245.426	0.00824797	1	2	transepithelial L-ascorbic acid transport	SLC23A2	0.0326059
GO:2000705	0.00823124	245.426	0.00824797	1	2	regulation of dense core granule biogenesis	PRKCA	0.0326059
GO:0048583	0.00824968	2.05291	11.708	20	2839	regulation of response to stimulus	EFNA1;MYLK;PRKCA;SLC20A1;ZEB1;WIPF1;AP1S2;MAP4K4;ARHGEF10;ZEB2;ACTR3;TOB1;DLC1;COPS8;AAK1;MCF2L;TMBIM4;RNF43;SYVN1;SYDE1	0.0326059
GO:0044699	0.00848105	2.87813	49.5332	57	12011	single-organism process	CUX1;DLG3;DSC2;EFNA1;ETS1;ETV5;FHL1;NR3C1;MSN;MYLK;PIP4K2A;PRKCA;ST3GAL2;SLC20A1;TCF4;ZEB1;WIPF1;AP1S2;MAP7;QKI;MAP4K4;SCAMP1;ARHGEF10;IP6K1;ZEB2;HS3ST1;SLC23A2;ACTR3;TOB1;DLC1;COPS8;RASSF8;AAK1;DZIP1;MCF2L;BICD2;CLIC4;EHF;OSTM1;HOOK1;TMBIM4;RAB8B;EPB41L4B;RNF43;MAP7D1;PAK6;HEG1;CGN;MCCC2;MAP7D3;RAB11FIP4;SYVN1;PARD6B;SYDE1;MCFD2;FRMD6;OCLN	0.0329966
GO:0008285	0.00870204	3.26335	2.34655	7	569	negative regulation of cell proliferation	DLG3;ETS1;PRKCA;ZEB1;TOB1;DLC1;COPS8	0.0333355
GO:0035239	0.00883654	4.23246	1.27431	5	309	tube morphogenesis	NR3C1;ZEB1;ZEB2;DLC1;CLIC4	0.0333379
GO:0000226	0.00907136	4.20422	1.28256	5	311	microtubule cytoskeleton organization	MAP7;ARHGEF10;BICD2;MAP7D1;MAP7D3	0.033713
GO:0000902	0.00937073	2.61396	4.27245	10	1036	cell morphogenesis	DLG3;EFNA1;MAP7;ACTR3;DLC1;DZIP1;CLIC4;HEG1;PARD6B;FRMD6	0.0338493
GO:0072358	0.00951586	2.9454	2.98989	8	725	cardiovascular system development	EFNA1;ETS1;MYLK;PRKCA;QKI;DLC1;CLIC4;HEG1	0.0338493
GO:0072359	0.00951586	2.9454	2.98989	8	725	circulatory system development	EFNA1;ETS1;MYLK;PRKCA;QKI;DLC1;CLIC4;HEG1	0.0338493
GO:0097194	0.010284	7.13112	0.449514	3	109	execution phase of apoptosis	ETS1;DLC1;OCLN	0.0354583
GO:0048610	0.0102909	3.51395	1.85167	6	449	cellular process involved in reproduction	ETV5;MAP7;QKI;ACTR3;DZIP1;HOOK1	0.0354583
GO:0031325	0.0103954	2.12965	8.7346	16	2118	positive regulation of cellular metabolic process	EFNA1;ETS1;ETV5;NFIA;PRKCA;TCF4;ZEB1;ARHGEF10;ZEB2;TOB1;DLC1;COPS8;MCF2L;EHF;WIBG;SYVN1	0.0354583
GO:0071840	0.0109579	1.86516	19.8941	29	4824	cellular component organization or biogenesis	DLG3;EFNA1;ETS1;ETV5;FHL1;NR3C1;MYLK;PRKCA;TCF4;WIPF1;AP1S2;MAP7;ARHGEF10;ACTR3;DLC1;AAK1;DZIP1;BICD2;CLIC4;HOOK1;RAB8B;EPB41L4B;MAP7D1;PAK6;HEG1;MAP7D3;PARD6B;FRMD6;OCLN	0.0356353
GO:0032319	0.0116101	6.8076	0.470134	3	114	regulation of Rho GTPase activity	ARHGEF10;DLC1;SYDE1	0.0356353
GO:0051179	0.0120779	1.85339	19.1105	28	4634	localization	CUX1;EFNA1;ETS1;ETV5;FHL1;MSN;MYLK;PRKCA;SLC20A1;WIPF1;AP1S2;MAP7;QKI;SCAMP1;ZEB2;SLC23A2;ACTR3;DLC1;AAK1;BICD2;CLIC4;OSTM1;HOOK1;RAB8B;RAB11FIP4;PARD6B;MCFD2;FRMD6	0.0356353
GO:0009966	0.0121447	2.08793	8.88307	16	2154	regulation of signal transduction	EFNA1;PRKCA;SLC20A1;ZEB1;MAP4K4;ARHGEF10;ZEB2;TOB1;DLC1;COPS8;AAK1;MCF2L;TMBIM4;RNF43;SYVN1;SYDE1	0.0356353
GO:0030813	0.0123218	122.705	0.012372	1	3	positive regulation of nucleotide catabolic process	ARHGEF10	0.0356353
GO:0033123	0.0123218	122.705	0.012372	1	3	positive regulation of purine nucleotide catabolic process	ARHGEF10	0.0356353
GO:0036289	0.0123218	122.705	0.012372	1	3	peptidyl-serine autophosphorylation	PRKCA	0.0356353
GO:0042078	0.0123218	122.705	0.012372	1	3	germ-line stem cell division	ETV5	0.0356353
GO:0045979	0.0123218	122.705	0.012372	1	3	positive regulation of nucleoside metabolic process	ARHGEF10	0.0356353
GO:0046498	0.0123218	122.705	0.012372	1	3	S-adenosylhomocysteine metabolic process	OCLN	0.0356353
GO:0048133	0.0123218	122.705	0.012372	1	3	male germ-line stem cell division	ETV5	0.0356353
GO:0072385	0.0123218	122.705	0.012372	1	3	minus-end-directed organelle transport along microtubule	BICD2	0.0356353
GO:1902236	0.0123218	122.705	0.012372	1	3	negative regulation of intrinsic apoptotic signaling pathway in response to endoplasmic reticulum stress	SYVN1	0.0356353
GO:0010632	0.0124509	6.62712	0.482506	3	117	regulation of epithelial cell migration	EFNA1;ETS1;PRKCA	0.0356353
GO:0043535	0.0129591	12.4433	0.173207	2	42	regulation of blood vessel endothelial cell migration	EFNA1;PRKCA	0.0366685
GO:0043542	0.0133259	6.45589	0.494878	3	120	endothelial cell migration	EFNA1;ETS1;PRKCA	0.0372825
GO:0046677	0.0135555	12.139	0.177331	2	43	response to antibiotic	ETS1;ACTR3	0.0375037
GO:0032989	0.0139109	2.44919	4.53638	10	1100	cellular component morphogenesis	DLG3;EFNA1;MAP7;ACTR3;DLC1;DZIP1;CLIC4;HEG1;PARD6B;FRMD6	0.0380638
GO:0007275	0.0153735	1.82324	17.6259	26	4274	multicellular organismal development	CUX1;DLG3;EFNA1;ETS1;ETV5;FHL1;NR3C1;MYLK;PIP4K2A;PRKCA;TCF4;ZEB1;MAP7;QKI;ARHGEF10;ZEB2;ACTR3;DLC1;DZIP1;CLIC4;EHF;OSTM1;HOOK1;HEG1;SYVN1;PARD6B	0.0392553
GO:0023051	0.0154729	1.98879	9.92643	17	2407	regulation of signaling	EFNA1;PRKCA;SLC20A1;ZEB1;MAP4K4;ARHGEF10;ZEB2;TOB1;DLC1;COPS8;AAK1;MCF2L;TMBIM4;RAB8B;RNF43;SYVN1;SYDE1	0.0392553
GO:0010646	0.015899	1.98188	9.9553	17	2414	regulation of cell communication	EFNA1;PRKCA;SLC20A1;ZEB1;MAP4K4;ARHGEF10;ZEB2;TOB1;DLC1;COPS8;AAK1;MCF2L;TMBIM4;RAB8B;RNF43;SYVN1;SYDE1	0.0392553
GO:0016477	0.0161097	2.50924	3.95078	9	958	cell migration	EFNA1;ETS1;MSN;MYLK;PRKCA;ZEB2;DLC1;CLIC4;PARD6B	0.0392553
GO:0002159	0.0163958	81.7978	0.0164959	1	4	desmosome assembly	PRKCA	0.0392553
GO:0003199	0.0163958	81.7978	0.0164959	1	4	endocardial cushion to mesenchymal transition involved in heart valve formation	EFNA1	0.0392553
GO:0003383	0.0163958	81.7978	0.0164959	1	4	apical constriction	FRMD6	0.0392553
GO:0014028	0.0163958	81.7978	0.0164959	1	4	notochord formation	EFNA1	0.0392553
GO:0030578	0.0163958	81.7978	0.0164959	1	4	PML body organization	ETS1	0.0392553
GO:0061002	0.0163958	81.7978	0.0164959	1	4	negative regulation of dendritic spine morphogenesis	EFNA1	0.0392553
GO:0071476	0.0163958	81.7978	0.0164959	1	4	cellular hypotonic response	MYLK	0.0392553
GO:1902235	0.0163958	81.7978	0.0164959	1	4	regulation of intrinsic apoptotic signaling pathway in response to endoplasmic reticulum stress	SYVN1	0.0392553
GO:1902373	0.0163958	81.7978	0.0164959	1	4	negative regulation of mRNA catabolic process	TOB1	0.0392553
GO:0051492	0.0167118	10.8159	0.197951	2	48	regulation of stress fiber assembly	ARHGEF10;DLC1	0.0396309
GO:0001667	0.01716	4.30625	0.989757	4	240	ameboidal cell migration	EFNA1;ETS1;PRKCA;ZEB2	0.0401013
GO:0001508	0.0175168	5.80522	0.54849	3	133	action potential	DSC2;QKI;ARHGEF10	0.0401013
GO:0048814	0.0187414	10.1517	0.210323	2	51	regulation of dendrite morphogenesis	EFNA1;ACTR3	0.0401013
GO:0030029	0.0192627	3.03824	2.12798	6	516	actin filament-based process	WIPF1;ARHGEF10;ACTR3;DLC1;EPB41L4B;FRMD6	0.0401013
GO:0035023	0.019303	5.58832	0.56911	3	138	regulation of Rho protein signal transduction	ARHGEF10;DLC1;SYDE1	0.0401013
GO:0010595	0.0194399	9.948	0.214447	2	52	positive regulation of endothelial cell migration	ETS1;PRKCA	0.0401013
GO:0045664	0.0194441	3.44275	1.55474	5	377	regulation of neuron differentiation	EFNA1;ETV5;TCF4;ZEB1;ACTR3	0.0401013
GO:0007015	0.0201385	4.09455	1.03924	4	252	actin filament organization	WIPF1;ARHGEF10;ACTR3;DLC1	0.0401013
GO:0048522	0.0203524	1.81355	14.4587	22	3506	positive regulation of cellular process	EFNA1;ETS1;ETV5;NR3C1;MYLK;NFIA;PRKCA;SLC20A1;TCF4;ZEB1;ARHGEF10;ZEB2;ACTR3;TOB1;DLC1;COPS8;AAK1;MCF2L;EHF;RAB8B;WIBG;SYVN1	0.0401013
GO:0003176	0.0204533	61.3443	0.0206199	1	5	aortic valve development	EFNA1	0.0401013
GO:0003180	0.0204533	61.3443	0.0206199	1	5	aortic valve morphogenesis	EFNA1	0.0401013
GO:0006552	0.0204533	61.3443	0.0206199	1	5	leucine catabolic process	MCCC2	0.0401013
GO:0006971	0.0204533	61.3443	0.0206199	1	5	hypotonic response	MYLK	0.0401013
GO:0007035	0.0204533	61.3443	0.0206199	1	5	vacuolar acidification	CLIC4	0.0401013
GO:0022614	0.0204533	61.3443	0.0206199	1	5	membrane to membrane docking	MSN	0.0401013
GO:0031033	0.0204533	61.3443	0.0206199	1	5	myosin filament organization	ACTR3	0.0401013
GO:0032060	0.0204533	61.3443	0.0206199	1	5	bleb assembly	MYLK	0.0401013
GO:0051461	0.0204533	61.3443	0.0206199	1	5	positive regulation of corticotropin secretion	RAB8B	0.0401013
GO:0060206	0.0204533	61.3443	0.0206199	1	5	estrous cycle phase	ETS1	0.0401013
GO:0061000	0.0204533	61.3443	0.0206199	1	5	negative regulation of dendritic spine development	EFNA1	0.0401013
GO:0071340	0.0204533	61.3443	0.0206199	1	5	skeletal muscle acetylcholine-gated channel clustering	ETV5	0.0401013
GO:0090500	0.0204533	61.3443	0.0206199	1	5	endocardial cushion to mesenchymal transition	EFNA1	0.0401013
GO:0032231	0.0208694	9.5641	0.222695	2	54	regulation of actin filament bundle assembly	ARHGEF10;DLC1	0.0405974
GO:0009987	0.0215988	3.88608	54.9109	60	13315	cellular process	CUX1;DLG3;DSC2;EFNA1;ETS1;ETV5;FHL1;NR3C1;MSN;MYLK;NFIA;PIP4K2A;PRKCA;ST3GAL2;SLC20A1;SNAPC1;TCF4;ZEB1;WIPF1;AP1S2;MAP7;QKI;MAP4K4;ARHGEF10;IP6K1;ZEB2;SLC23A2;ACTR3;TOB1;DLC1;COPS8;RASSF8;AAK1;DZIP1;MCF2L;BICD2;CLIC4;EHF;OSTM1;HOOK1;TMBIM4;RAB8B;EPB41L4B;ESRP1;RNF43;MAP7D1;PAK6;HEG1;MTUS1;CGN;MCCC2;MAP7D3;WIBG;RAB11FIP4;SYVN1;PARD6B;SYDE1;MCFD2;FRMD6;OCLN	0.0416907
GO:0048731	0.0219411	1.79738	14.5577	22	3530	system development	CUX1;DLG3;EFNA1;ETS1;ETV5;FHL1;NR3C1;MYLK;PIP4K2A;PRKCA;TCF4;ZEB1;MAP7;QKI;ARHGEF10;ZEB2;ACTR3;DLC1;CLIC4;OSTM1;HEG1;PARD6B	0.0417744
GO:0044767	0.022496	1.73454	19.9931	28	4848	single-organism developmental process	CUX1;DLG3;EFNA1;ETS1;ETV5;FHL1;NR3C1;MSN;MYLK;PIP4K2A;PRKCA;TCF4;ZEB1;MAP7;QKI;ARHGEF10;ZEB2;ACTR3;DLC1;DZIP1;CLIC4;EHF;OSTM1;HOOK1;HEG1;SYVN1;PARD6B;FRMD6	0.0417744
GO:0043149	0.0230932	9.04061	0.235067	2	57	stress fiber assembly	ARHGEF10;DLC1	0.0417744
GO:0003183	0.0244942	49.0721	0.0247439	1	6	mitral valve morphogenesis	EFNA1	0.0417744
GO:0010972	0.0244942	49.0721	0.0247439	1	6	negative regulation of G2/M transition of mitotic cell cycle	FHL1	0.0417744
GO:0015851	0.0244942	49.0721	0.0247439	1	6	nucleobase transport	SLC23A2	0.0417744
GO:0030575	0.0244942	49.0721	0.0247439	1	6	nuclear body organization	ETS1	0.0417744
GO:0031666	0.0244942	49.0721	0.0247439	1	6	positive regulation of lipopolysaccharide-mediated signaling pathway	PRKCA	0.0417744
GO:0033206	0.0244942	49.0721	0.0247439	1	6	meiotic cytokinesis	ACTR3	0.0417744
GO:0035405	0.0244942	49.0721	0.0247439	1	6	histone-threonine phosphorylation	PRKCA	0.0417744
GO:0035461	0.0244942	49.0721	0.0247439	1	6	vitamin transmembrane transport	SLC23A2	0.0417744
GO:0045046	0.0244942	49.0721	0.0247439	1	6	protein import into peroxisome membrane	RAB8B	0.0417744
GO:0051459	0.0244942	49.0721	0.0247439	1	6	regulation of corticotropin secretion	RAB8B	0.0417744
GO:0060762	0.0244942	49.0721	0.0247439	1	6	regulation of branching involved in mammary gland duct morphogenesis	ETV5	0.0417744
GO:0072393	0.0244942	49.0721	0.0247439	1	6	microtubule anchoring at microtubule organizing center	BICD2	0.0417744
GO:1902369	0.0244942	49.0721	0.0247439	1	6	negative regulation of RNA catabolic process	TOB1	0.0417744
GO:1902750	0.0244942	49.0721	0.0247439	1	6	negative regulation of cell cycle G2/M phase transition	FHL1	0.0417744
GO:0048870	0.0256866	2.30095	4.2807	9	1038	cell motility	EFNA1;ETS1;MSN;MYLK;PRKCA;ZEB2;DLC1;CLIC4;PARD6B	0.0432999
GO:0032502	0.0258387	1.70775	20.2034	28	4899	developmental process	CUX1;DLG3;EFNA1;ETS1;ETV5;FHL1;NR3C1;MSN;MYLK;PIP4K2A;PRKCA;TCF4;ZEB1;MAP7;QKI;ARHGEF10;ZEB2;ACTR3;DLC1;DZIP1;CLIC4;EHF;OSTM1;HOOK1;HEG1;SYVN1;PARD6B;FRMD6	0.0432999
GO:0006996	0.0269212	1.84815	10.5492	17	2558	organelle organization	ETS1;NR3C1;PRKCA;WIPF1;MAP7;ARHGEF10;ACTR3;DLC1;DZIP1;BICD2;CLIC4;HOOK1;RAB8B;EPB41L4B;MAP7D1;PAK6;MAP7D3	0.0432999
GO:0006970	0.0270055	8.28444	0.255687	2	62	response to osmotic stress	MYLK;MAP7	0.0432999
GO:1901135	0.0270542	2.04145	6.54477	12	1587	carbohydrate derivative metabolic process	PRKCA;ST3GAL2;MAP7;ARHGEF10;HS3ST1;DLC1;RAB8B;MCCC2;SYVN1;SYDE1;MCFD2;OCLN	0.0432999
GO:0043534	0.0278181	8.14809	0.259811	2	63	blood vessel endothelial cell migration	EFNA1;PRKCA	0.0432999
GO:0032879	0.0283708	2.02562	6.59013	12	1598	regulation of localization	DSC2;EFNA1;ETS1;FHL1;MSN;MYLK;PRKCA;DLC1;AAK1;CLIC4;RAB8B;PARD6B	0.0432999
GO:0003174	0.0285188	40.8907	0.0288679	1	7	mitral valve development	EFNA1	0.0432999
GO:0006551	0.0285188	40.8907	0.0288679	1	7	leucine metabolic process	MCCC2	0.0432999
GO:0015919	0.0285188	40.8907	0.0288679	1	7	peroxisomal membrane transport	RAB8B	0.0432999
GO:0031946	0.0285188	40.8907	0.0288679	1	7	regulation of glucocorticoid biosynthetic process	NR3C1	0.0432999
GO:0034350	0.0285188	40.8907	0.0288679	1	7	regulation of glial cell apoptotic process	PRKCA	0.0432999
GO:0034351	0.0285188	40.8907	0.0288679	1	7	negative regulation of glial cell apoptotic process	PRKCA	0.0432999
GO:0046500	0.0285188	40.8907	0.0288679	1	7	S-adenosylmethionine metabolic process	OCLN	0.0432999
GO:0051458	0.0285188	40.8907	0.0288679	1	7	corticotropin secretion	RAB8B	0.0432999
GO:0060252	0.0285188	40.8907	0.0288679	1	7	positive regulation of glial cell proliferation	ETV5	0.0432999
GO:1900119	0.0285188	40.8907	0.0288679	1	7	positive regulation of execution phase of apoptosis	DLC1	0.0432999
GO:2000369	0.0285188	40.8907	0.0288679	1	7	regulation of clathrin-mediated endocytosis	AAK1	0.0432999
GO:0030099	0.0295749	3.61872	1.17121	4	284	myeloid cell differentiation	ETS1;PIP4K2A;PRKCA;OSTM1	0.0442819
GO:0045597	0.0295987	2.73708	2.35067	6	570	positive regulation of cell differentiation	ETS1;ETV5;PRKCA;TCF4;ZEB1;ACTR3	0.0442819
GO:0010631	0.0296991	4.7072	0.67221	3	163	epithelial cell migration	EFNA1;ETS1;PRKCA	0.0442819
GO:0007283	0.0308643	3.03184	1.75682	5	426	spermatogenesis	ETV5;MAP7;QKI;DZIP1;HOOK1	0.0457454
GO:0048232	0.0311335	3.02444	1.76094	5	427	male gamete generation	ETV5;MAP7;QKI;DZIP1;HOOK1	0.0458712
GO:0032321	0.0320257	7.52828	0.280431	2	68	positive regulation of Rho GTPase activity	DLC1;SYDE1	0.0460184
GO:0060562	0.0322827	3.51628	1.2042	4	292	epithelial tube morphogenesis	NR3C1;ZEB2;DLC1;CLIC4	0.0460184
GO:0002934	0.0325271	35.0468	0.0329919	1	8	desmosome organization	PRKCA	0.0460184
GO:0010715	0.0325271	35.0468	0.0329919	1	8	regulation of extracellular matrix disassembly	ETS1	0.0460184
GO:0014820	0.0325271	35.0468	0.0329919	1	8	tonic smooth muscle contraction	MYLK	0.0460184
GO:0061299	0.0325271	35.0468	0.0329919	1	8	retina vasculature morphogenesis in camera-type eye	CLIC4	0.0460184
GO:0086069	0.0325271	35.0468	0.0329919	1	8	bundle of His cell to Purkinje myocyte communication	DSC2	0.0460184
GO:0045935	0.0330209	2.10373	5.21272	10	1264	positive regulation of nucleobase-containing compound metabolic process	ETS1;ETV5;NFIA;PRKCA;TCF4;ZEB1;ARHGEF10;TOB1;MCF2L;EHF	0.0463941
GO:0045765	0.0335404	4.48063	0.705202	3	171	regulation of angiogenesis	EFNA1;ETS1;PRKCA	0.0463941
GO:0001843	0.0337748	7.30588	0.288679	2	70	neural tube closure	ZEB2;DLC1	0.0463941
GO:0045639	0.0337748	7.30588	0.288679	2	70	positive regulation of myeloid cell differentiation	ETS1;PRKCA	0.0463941
GO:0000904	0.0338441	2.44082	3.08887	7	749	cell morphogenesis involved in differentiation	DLG3;EFNA1;ACTR3;CLIC4;HEG1;PARD6B;FRMD6	0.0463941
GO:0042391	0.0344066	3.44312	1.22895	4	298	regulation of membrane potential	DSC2;FHL1;QKI;ARHGEF10	0.0463941
GO:0060606	0.0346631	7.19952	0.292803	2	71	tube closure	ZEB2;DLC1	0.0463941
GO:0070555	0.0346631	7.19952	0.292803	2	71	response to interleukin-1	ETS1;PRKCA	0.0463941
GO:0001570	0.0355605	7.09619	0.296927	2	72	vasculogenesis	QKI;HEG1	0.0463941
GO:0007266	0.0364669	6.99577	0.301051	2	73	Rho protein signal transduction	DLC1;MCF2L	0.0463941
GO:0030048	0.0364669	6.99577	0.301051	2	73	actin filament-based movement	WIPF1;FRMD6	0.0463941
GO:0000338	0.036519	30.6639	0.0371159	1	9	protein deneddylation	COPS8	0.0463941
GO:0010388	0.036519	30.6639	0.0371159	1	9	cullin deneddylation	COPS8	0.0463941
GO:0031943	0.036519	30.6639	0.0371159	1	9	regulation of glucocorticoid metabolic process	NR3C1	0.0463941
GO:0035855	0.036519	30.6639	0.0371159	1	9	megakaryocyte development	PIP4K2A	0.0463941
GO:0042759	0.036519	30.6639	0.0371159	1	9	long-chain fatty acid biosynthetic process	QKI	0.0463941
GO:0048570	0.036519	30.6639	0.0371159	1	9	notochord morphogenesis	EFNA1	0.0463941
GO:0048752	0.036519	30.6639	0.0371159	1	9	semicircular canal morphogenesis	ZEB1	0.0463941
GO:0048845	0.036519	30.6639	0.0371159	1	9	venous blood vessel morphogenesis	HEG1	0.0463941
GO:0051497	0.036519	30.6639	0.0371159	1	9	negative regulation of stress fiber assembly	DLC1	0.0463941
GO:0051173	0.0370691	2.05885	5.31582	10	1289	positive regulation of nitrogen compound metabolic process	ETS1;ETV5;NFIA;PRKCA;TCF4;ZEB1;ARHGEF10;TOB1;MCF2L;EHF	0.0466959
GO:0003006	0.0371317	2.87692	1.84755	5	448	developmental process involved in reproduction	ETV5;MAP7;QKI;DZIP1;HOOK1	0.0466959
GO:0006796	0.0376931	1.74151	11.8193	18	2866	phosphate-containing compound metabolic process	DLG3;EFNA1;MYLK;PIP4K2A;PRKCA;SLC20A1;MAP4K4;ARHGEF10;IP6K1;ZEB2;DLC1;COPS8;AAK1;RAB8B;PAK6;MCCC2;SYVN1;SYDE1	0.0471637
GO:0010634	0.0383064	6.8032	0.309299	2	75	positive regulation of epithelial cell migration	ETS1;PRKCA	0.0472192
GO:0014020	0.0383064	6.8032	0.309299	2	75	primary neural tube formation	ZEB2;DLC1	0.0472192
GO:0021761	0.0383064	6.8032	0.309299	2	75	limbic system development	ETS1;ZEB2	0.0472192
GO:0007399	0.0398276	1.86912	7.72835	13	1874	nervous system development	CUX1;DLG3;EFNA1;ETS1;ETV5;TCF4;ZEB1;QKI;ARHGEF10;ZEB2;ACTR3;DLC1;PARD6B	0.0483979
GO:0065007	0.0404757	1.68523	37.9118	45	9193	biological regulation	CUX1;DLG3;DSC2;EFNA1;ETS1;ETV5;FHL1;NR3C1;MSN;MYLK;NFIA;PRKCA;SLC20A1;SNAPC1;TCF4;ZEB1;WIPF1;AP1S2;MAP7;QKI;MAP4K4;ARHGEF10;ZEB2;ACTR3;TOB1;DLC1;COPS8;RASSF8;AAK1;MCF2L;BICD2;CLIC4;EHF;TMBIM4;RAB8B;ESRP1;RNF43;PAK6;HEG1;CGN;WIBG;SYVN1;PARD6B;SYDE1;FRMD6	0.0483979
GO:0003188	0.0404948	27.255	0.0412399	1	10	heart valve formation	EFNA1	0.0483979
GO:0006768	0.0404948	27.255	0.0412399	1	10	biotin metabolic process	MCCC2	0.0483979
GO:0035024	0.0404948	27.255	0.0412399	1	10	negative regulation of Rho protein signal transduction	DLC1	0.0483979
GO:1900153	0.0404948	27.255	0.0412399	1	10	positive regulation of nuclear-transcribed mRNA catabolic process, deadenylation-dependent decay	TOB1	0.0483979
GO:0008283	0.040821	1.90524	6.95716	12	1687	cell proliferation	DLG3;ETS1;ETV5;PRKCA;ZEB1;MAP7;ZEB2;TOB1;DLC1;COPS8;EHF;RNF43	0.0483979
GO:0006921	0.0411308	6.53333	0.321671	2	78	cellular component disassembly involved in execution phase of apoptosis	ETS1;OCLN	0.0483979
GO:0051493	0.0416624	3.22992	1.3073	4	317	regulation of cytoskeleton organization	ARHGEF10;ACTR3;DLC1;CLIC4	0.0483979
GO:0050767	0.0418264	2.77982	1.90941	5	463	regulation of neurogenesis	EFNA1;ETV5;TCF4;ZEB1;ACTR3	0.0483979
GO:0019228	0.0420893	6.44805	0.325795	2	79	neuronal action potential	QKI;ARHGEF10	0.0483979
GO:0050773	0.0420893	6.44805	0.325795	2	79	regulation of dendrite development	EFNA1;ACTR3	0.0483979
GO:0030036	0.0421516	2.77357	1.91353	5	464	actin cytoskeleton organization	WIPF1;ARHGEF10;ACTR3;DLC1;EPB41L4B	0.0483979
GO:1901342	0.0425201	4.06422	0.775309	3	188	regulation of vasculature development	EFNA1;ETS1;PRKCA	0.0483979
GO:0003007	0.0430824	4.0421	0.779433	3	189	heart morphogenesis	EFNA1;DLC1;HEG1	0.0483979
GO:0006793	0.0433288	1.70733	12.009	18	2912	phosphorus metabolic process	DLG3;EFNA1;MYLK;PIP4K2A;PRKCA;SLC20A1;MAP4K4;ARHGEF10;IP6K1;ZEB2;DLC1;COPS8;AAK1;RAB8B;PAK6;MCCC2;SYVN1;SYDE1	0.0483979
GO:0050794	0.0442357	1.62328	33.8827	41	8216	regulation of cellular process	CUX1;DLG3;DSC2;EFNA1;ETS1;ETV5;FHL1;NR3C1;MSN;MYLK;NFIA;PRKCA;SLC20A1;SNAPC1;TCF4;ZEB1;WIPF1;QKI;MAP4K4;ARHGEF10;ZEB2;ACTR3;TOB1;DLC1;COPS8;RASSF8;AAK1;MCF2L;CLIC4;EHF;TMBIM4;RAB8B;ESRP1;RNF43;PAK6;CGN;WIBG;SYVN1;PARD6B;SYDE1;FRMD6	0.0483979
GO:0010592	0.0444544	24.5279	0.0453638	1	11	positive regulation of lamellipodium assembly	ACTR3	0.0483979
GO:0019852	0.0444544	24.5279	0.0453638	1	11	L-ascorbic acid metabolic process	SLC23A2	0.0483979
GO:0035435	0.0444544	24.5279	0.0453638	1	11	phosphate ion transmembrane transport	SLC20A1	0.0483979
GO:0045651	0.0444544	24.5279	0.0453638	1	11	positive regulation of macrophage differentiation	PRKCA	0.0483979
GO:0046325	0.0444544	24.5279	0.0453638	1	11	negative regulation of glucose import	PRKCA	0.0483979
GO:0060211	0.0444544	24.5279	0.0453638	1	11	regulation of nuclear-transcribed mRNA poly(A) tail shortening	TOB1	0.0483979
GO:0060213	0.0444544	24.5279	0.0453638	1	11	positive regulation of nuclear-transcribed mRNA poly(A) tail shortening	TOB1	0.0483979
GO:0060872	0.0444544	24.5279	0.0453638	1	11	semicircular canal development	ZEB1	0.0483979
GO:0090330	0.0444544	24.5279	0.0453638	1	11	regulation of platelet aggregation	PRKCA	0.0483979
GO:1902578	0.0449593	3.14771	1.3403	4	325	single-organism localization	ETV5;MAP7;ACTR3;RAB8B	0.0483979
GO:1902580	0.0449593	3.14771	1.3403	4	325	single-organism cellular localization	ETV5;MAP7;ACTR3;RAB8B	0.0483979
GO:0007017	0.0461759	2.70067	1.96302	5	476	microtubule-based process	MAP7;ARHGEF10;BICD2;MAP7D1;MAP7D3	0.0483979
GO:0010562	0.0470047	2.26061	3.31981	7	805	positive regulation of phosphorus metabolic process	EFNA1;PRKCA;ARHGEF10;ZEB2;DLC1;COPS8;SYVN1	0.0483979
GO:0045937	0.0470047	2.26061	3.31981	7	805	positive regulation of phosphate metabolic process	EFNA1;PRKCA;ARHGEF10;ZEB2;DLC1;COPS8;SYVN1	0.0483979
GO:0015698	0.0470063	6.05285	0.346415	2	84	inorganic anion transport	SLC20A1;CLIC4	0.0483979
GO:0045981	0.0470063	6.05285	0.346415	2	84	positive regulation of nucleotide metabolic process	PRKCA;ARHGEF10	0.0483979
GO:1900544	0.0470063	6.05285	0.346415	2	84	positive regulation of purine nucleotide metabolic process	PRKCA;ARHGEF10	0.0483979
GO:0016310	0.0470626	1.90743	6.31795	11	1532	phosphorylation	EFNA1;MYLK;PIP4K2A;PRKCA;MAP4K4;IP6K1;ZEB2;COPS8;AAK1;PAK6;SYVN1	0.0483979
GO:0010628	0.047071	2.04098	4.7797	9	1159	positive regulation of gene expression	ETS1;ETV5;MSN;NFIA;TCF4;ZEB1;QKI;MCF2L;EHF	0.0483979
GO:0048193	0.0477161	3.87332	0.812425	3	197	Golgi vesicle transport	CUX1;AP1S2;SCAMP1	0.0483979
GO:0009887	0.0477915	2.25166	3.33218	7	808	organ morphogenesis	EFNA1;ETV5;FHL1;MYLK;ZEB1;DLC1;HEG1	0.0483979
GO:0044703	0.0477915	2.25166	3.33218	7	808	multi-organism reproductive process	ETS1;ETV5;MAP7;QKI;DZIP1;CLIC4;HOOK1	0.0483979
GO:0007286	0.048014	5.97952	0.350539	2	85	spermatid development	QKI;HOOK1	0.0483979
GO:0048813	0.048014	5.97952	0.350539	2	85	dendrite morphogenesis	EFNA1;ACTR3	0.0483979
GO:0032232	0.0483979	22.2966	0.0494878	1	12	negative regulation of actin filament bundle assembly	DLC1	0.0483979
GO:0060009	0.0483979	22.2966	0.0494878	1	12	Sertoli cell development	MAP7	0.0483979
GO:0072583	0.0483979	22.2966	0.0494878	1	12	clathrin-mediated endocytosis	AAK1	0.0483979
GO:0090030	0.0483979	22.2966	0.0494878	1	12	regulation of steroid hormone biosynthetic process	NR3C1	0.0483979
GO:1900151	0.0483979	22.2966	0.0494878	1	12	regulation of nuclear-transcribed mRNA catabolic process, deadenylation-dependent decay	TOB1	0.0483979
GO:1902745	0.0483979	22.2966	0.0494878	1	12	positive regulation of lamellipodium organization	ACTR3	0.0483979

## Sheet: KEGG
KEGGID	Pvalue	OddsRatio	ExpCount	Count	Size	Term	Symbols	adjustPvalue
4530	0.00108633	10.5165	0.472232	4	132	Tight junction	PRKCA;CGN;PARD6B;OCLN	0.0108633
4810	0.00620332	6.34956	0.76201	4	213	Regulation of actin cytoskeleton	MSN;MYLK;PIP4K2A;PAK6	0.0257153
4670	0.0077146	8.46018	0.414991	3	116	Leukocyte transendothelial migration	MSN;PRKCA;OCLN	0.0257153
5130	0.0167143	11.2963	0.200341	2	56	Pathogenic Escherichia coli infection	PRKCA;OCLN	0.041215
5211	0.0254369	8.94892	0.250426	2	70	Renal cell carcinoma	ETS1;PAK6	0.041215
4971	0.0282071	8.44591	0.264736	2	74	Gastric acid secretion	MYLK;PRKCA	0.041215
4070	0.031094	7.99584	0.279046	2	78	Phosphatidylinositol signaling system	PIP4K2A;PRKCA	0.041215
4510	0.032972	4.78173	0.715503	3	200	Focal adhesion	MYLK;PRKCA;PAK6	0.041215
4012	0.0379984	7.13808	0.311244	2	87	ErbB signaling pathway	PRKCA;PAK6	0.0422205
603	0.04899	22.4462	0.0500852	1	14	Glycosphingolipid biosynthesis - globo series	ST3GAL2	0.04899
